# Supplementary material for: Occurrence and Molecular Characterization of Cryptosporidium spp. in Swine Farms in Northeastern Spain
Source: Pathogens. 2025 Jul 5;14(7):665. doi: 10.3390/pathogens14070665 (PMC12298221; doi:10.3390/pathogens14070665)
Supplement: Supplementary file 1 [file pathogens-14-00665-s001.zip]

Archive with 1 entries (1 files):
- pathogens-3660741-supplementary.xlsx
