# Supplementary material for: Occurrence and Molecular Characterization of Cryptosporidium spp. in Swine Farms in Northeastern Spain
Source: Pathogens. 2025 Jul 5;14(7):665. doi: 10.3390/pathogens14070665 (PMC12298221; doi:10.3390/pathogens14070665)
Supplement: Supplementary file 1 [file pathogens-14-00665-s001.zip › pathogens-3660741-supplementary.xlsx]

## Sheet: Supplementary File S1
Farm Data						Pig data			Faeces sampling		Cryptosporidium analysis
						Stage sampled	Clinical signs				Immunofluorescence		PCR 18S rRNA	Sequecing result	Sequecing result
Farm ID	Province	Production system	Farm size	Water source	Floor type		Presence of diarrhoea	Other clinical signs	Sample ID	Date	Oocyst visualization	Nº oocyst/field	PCR (Positive/Negative)
A	Zaragoza	P1+P2+P3	1000	well water	slatted floor	Lactation	No	No	1	2024-03-25	No	0	NA	NA	NA
						Lactation	No	No	2	2024-03-25	No	0	NA	NA	NA
						Nursery	No	No	3	2024-03-25	Yes	7	Positive	C. suis	PV583372
						Nursery	No	No	4	2024-03-25	Yes	6	Positive	C. scrofarum	PV583373
						Nursery	No	No	5	2024-03-25	Yes	20	Positive	C. scrofarum	PV583374
						Fattening	No	No	6	2024-03-25	Yes	3	Positive	C. scrofarum	PV583375
						Fattening	No	No	7	2024-03-25	Yes	15	Positive	C. scrofarum	PV583376
						Fattening	No	No	8	2024-03-25	Yes	18	Positive	C. scrofarum	PV583377
B	Zaragoza	P1+P2+P3	1100	well water	slatted floor	Lactation	No	No	9	2024-04-16	Yes	0.2	Negative	NA	NA
						Fattening	No	No	10	2024-04-16	No	0	NA	NA	NA
						Fattening	No	No	11	2024-04-16	No	0	NA	NA	NA
						Fattening	No	No	12	2024-04-16	No	0	NA	NA	NA
						Nursery	No	No	13	2024-04-16	No	0	NA	NA	NA
						Nursery	No	No	14	2024-04-16	No	0	NA	NA	NA
						Nursery	No	No	15	2024-04-16	No	0	NA	NA	NA
C	Teruel	P1+P2+P3	1000	well water	slatted floor	Lactation	No	No	16	2024-04-16	No	0	NA	NA	NA
						Fattening	No	No	17	2024-04-16	No	0	NA	NA	NA
						Fattening	No	No	18	2024-04-16	No	0	NA	NA	NA
						Nursery	No	No	19	2024-04-16	No	0	NA	NA	NA
						Nursery	No	No	20	2024-04-16	No	0	NA	NA	NA
D	Huesca	P1+WTF	2200	well water	slatted floor	Wean-to-Finish	No	No	21	2024-04-17	No	0	NA	NA	NA
						Wean-to-Finish	No	No	22	2024-04-17	Yes	0.3	Negative	NA	NA
						Wean-to-Finish	No	No	23	2024-04-17	Yes	0.8	Positive	C. scrofarum	PV583379
						Lactation	No	No	24	2024-04-17	No	0	NA	NA	NA
E	Huesca	P1+WTF	3000	well water	slatted floor	Lactation	No	No	25	2024-05-04	No	0	NA	NA	NA
						Lactation	No	No	26	2024-05-04	No	0	NA	NA	NA
						Lactation	No	No	27	2024-05-04	No	0	NA	NA	NA
						Lactation	No	No	28	2024-05-04	No	0	NA	NA	NA
						Lactation	No	No	29	2024-05-04	No	0	NA	NA	NA
						Wean-to-Finish	No	No	35	2024-05-16	No	0	NA	NA	NA
						Wean-to-Finish	No	No	36	2024-05-16	No	0	NA	NA	NA
						Wean-to-Finish	No	No	37	2024-05-16	No	0	NA	NA	NA
						Wean-to-Finish	No	No	38	2024-05-16	No	0	NA	NA	NA
F	Huesca	P1+WTF	3000	well water	slatted floor	Lactation	No	No	30	2024-05-04	No	0	NA	NA	NA
						Lactation	No	No	31	2024-05-04	No	0	NA	NA	NA
						Lactation	No	No	32	2024-05-04	No	0	NA	NA	NA
						Lactation	No	No	33	2024-05-04	No	0	NA	NA	NA
						Lactation	No	No	34	2024-05-04	No	0	NA	NA	NA
						Wean-to-Finish	No	No	39	2024-05-16	No	0	NA	NA	NA
						Wean-to-Finish	No	No	40	2024-05-16	Yes	0.2	NA	NA	NA
						Wean-to-Finish	No	No	41	2024-05-16	No	0	NA	NA	NA
						Wean-to-Finish	No	No	42	2024-05-16	Yes	3	Positive	C. scrofarum	PV583378
G	Zaragoza	P1+P2+P3	1100	well water	slatted floor	Lactation	No	No	43	2024-06-11	No	0	NA	NA	NA
						Lactation	No	No	44	2024-06-11	No	0	NA	NA	NA
						Lactation	No	No	45	2024-06-11	No	0	NA	NA	NA
						Lactation	No	No	46	2024-06-11	No	0	NA	NA	NA
						Nursery	No	No	47	2024-06-11	No	0	NA	NA	NA
						Nursery	No	No	48	2024-06-11	No	0	NA	NA	NA
						Nursery	No	No	49	2024-06-11	No	0	NA	NA	NA
						Nursery	No	No	50	2024-06-11	No	0	NA	NA	NA
						Fattening	No	No	51	2024-06-11	No	0	NA	NA	NA
						Fattening	No	No	52	2024-06-11	No	0	NA	NA	NA
						Fattening	No	No	53	2024-06-11	No	0	NA	NA	NA
						Fattening	No	No	54	2024-06-11	No	0	NA	NA	NA
H	Zaragoza	P1+WTF	2100	well water	slatted floor	Lactation	No	No	55	2024-06-11	No	0	NA	NA	NA
						Lactation	No	No	56	2024-06-11	No	0	NA	NA	NA
						Lactation	No	No	57	2024-06-11	No	0	NA	NA	NA
						Lactation	No	No	58	2024-06-11	No	0	NA	NA	NA
						Wean-to-Finish	No	No	59	2024-06-11	No	0	NA	NA	NA
						Wean-to-Finish	No	No	60	2024-06-11	No	0	NA	NA	NA
						Wean-to-Finish	No	No	61	2024-06-11	No	0	NA	NA	NA
						Wean-to-Finish	No	No	62	2024-06-11	No	0	NA	NA	NA
I	Zaragoza	P1+WTF	2500	well water	slatted floor	Wean-to-Finish	No	No	63	2024-06-12	No	0	NA	NA	NA
						Wean-to-Finish	No	No	64	2024-06-12	No	0	NA	NA	NA
						Wean-to-Finish	No	No	65	2024-06-12	No	0	NA	NA	NA
						Wean-to-Finish	No	No	66	2024-06-12	No	0	NA	NA	NA
						Lactation	No	No	71	2024-06-12	No	0	NA	NA	NA
J	Huesca	P1+WTF	2600	well water	slatted floor	Wean-to-Finish	No	No	67	2024-06-12	No	0	NA	NA	NA
						Wean-to-Finish	No	No	68	2024-06-12	No	0	NA	NA	NA
						Wean-to-Finish	No	No	69	2024-06-12	No	0	NA	NA	NA
						Wean-to-Finish	No	No	70	2024-06-12	No	0	NA	NA	NA
						Lactation	No	No	72	2024-06-12	Yes	0.8	Negative	NA	NA
